# Supplementary material for: Isolation and Functional Characterization of Erythrofibrase: An Alfa-Fibrinogenase Enzyme from Trimeresurus erythrurus Venom of North-East India
Source: Toxins (Basel). 2024 Apr 22;16(4):201. doi: 10.3390/toxins16040201 (PMC11054993; doi:10.3390/toxins16040201)
Supplement: Supplementary file 1 [file toxins-16-00201-s001.zip]

Archive with 1 entries (1 files):
- toxins-2924808-supplementary.pdf
